# Supplementary material for: EHR-derived cognitive load is associated with guideline-concordant statin initiation in primary care
Source: BMC Med Inform Decis Mak. 2026 Apr 2;26:167. doi: 10.1186/s12911-026-03392-6 (PMC13170284; doi:10.1186/s12911-026-03392-6)
Supplement: Supplementary file 1 — Supplementary Material 1 [file 12911_2026_3392_MOESM1_ESM.xlsx]

## Sheet: Metadata
Section Number	Section Name	Number of Words	Total Words	6866
Abstract.Intro	Introduction	48	Main Tables	8
Abstract.Methods	Methods	78	Main Figures	2
Abstract.Results	Results	112	Supplement Tables	5
Abstract.Discussion	Discussion	62	Abstract	300
1.1	Research Goals and Hypotheses	162
1.2	Literature Contribution Table	166
2.1	Clinical Context: Statin Prescribing for ASCVD Risk Prevention	199
2.2	EHR Metadata to Evaluate EHR Utilization	553
3	Methods	70
3.1	Population and Number of Observations	40
3.2	Data Inclusion and Exclusion	339
3.3	Data and Data Structure	570
3.4	Analytical Methods	8
3.4.1	Descriptive Statistics	101
3.4.2	Associations Between Statin Prescribing and Cognitive Load Metrics	453
3.4.3	Exploratory Analyses - Sources of Cognitive Load within the EHR	853
4.1	Descriptive Results	259
4.2	Regression Analyses between Cognitive Load Metrics and Statin Initiation	173
4.2.1	Linear Effect of Cognitive Metrics on Statin Initiatin	140
4.2.2	Nonlinear Effects of Cognitive Metrics on Statin Initiation	446
4.3	Exploratory Analyses for EHR Events Associated with Cognitive Load Metrics	958
5.1	Summary	178
5.2	Implications	305
5.3	Limitations	697
6	Conclusion	196

## Sheet: Table A.1.
Table A.1.	Statins that were identified as initiated for patients in the Electronic Health Record
Source	Program/Category	Medication	Formulation
Electronic Prescribing	BEST CARE	AMLODIPINE/ATORVASTATIN	ORAL
Electronic Prescribing	BEST CARE	ATORVASTATIN CALCIUM	ORAL
Electronic Prescribing	BEST CARE	EZETIMIBE/ATORVASTATIN CALCIUM	ORAL
Electronic Prescribing	BEST CARE	EZETIMIBE/ROSUVASTATIN CALCIUM	ORAL
Electronic Prescribing	BEST CARE	EZETIMIBE/SIMVASTATIN	ORAL
Electronic Prescribing	BEST CARE	FLUVASTATIN SODIUM	ORAL
Electronic Prescribing	BEST CARE	LOVASTATIN	ORAL
Electronic Prescribing	BEST CARE	NIACIN/LOVASTATIN	ORAL
Electronic Prescribing	BEST CARE	NIACIN/SIMVASTATIN	ORAL
Electronic Prescribing	BEST CARE	PITAVASTATIN CALCIUM	ORAL
Electronic Prescribing	BEST CARE	PITAVASTATIN MAGNESIUM	ORAL
Electronic Prescribing	BEST CARE	PRAVASTATIN SODIUM	ORAL
Electronic Prescribing	GENERAL JCCM	STATIN MEDICATIONS	—
Electronic Prescribing	GENERAL MU	STATIN	—
Hospital Prescribing	—	FLUVASTATIN AND PITAVASTATIN	—
Hospital Prescribing	—	HMGCOA AND EZETIMIBE	—
Hospital Prescribing	—	MEDICATIONS FOR STATIN	—
Hospital Prescribing	PROTOCOL	HMG COA REDUCTASE INHIBITORS (STATINS) PHARMACEUTICAL SUBCLASS GROUPER	—

## Sheet: Table A.2.
Table A.2.	Codes for Diagnoses for Patient Eligibility for Statins
Criteria	ICD-10 Codes
Type 2 Diabetes	E11.0–E11.9
Hepatitis	B15–B19. K73.0–K73.9, K75.0–K75.9
Cirrhosis	K74.60–K74.69
End-Stage Renal Disease	N18.6
Chronic Kidney Disease	N18.1–N18.5, N18.9
Myocardial Infarction	I21.0–I21.9, I22.0–I22.9
Stroke	I60.0–I60.9, I61.0–I61.9,I62.0–I62.9, I63.0–I63.9, I64

## Sheet: Table A.3.
Table A.3.	Regression Comparisons between the Linear and Quadratic Model
	Reference Level	Linear Model	Quadratic Model
Number of Loops	--	−6.324e−04	−1.239e−02***
		(8.576e−04)	(2.123e−03)
Number of Loops²			6.597e−05***
			(1.021e−05)
Number of Distinct Events	--	−2.020e−02***	6.412e−02***
		(2.956e−03)	(8.381e−03)
Distinct Events²			−1.787e−03***
			(1.762e−04)
Total Duration (min)	--	8.709e−03***	8.223e−03***
		(1.419e−03)	(1.436e−03)
Avg Time Per Event (sec)	--	−5.404e−04***	−5.017e−04***
		(1.314e−04)	(1.314e−04)
Race: Black/African American	Non-Hispanic/Latinx White	1.952e−01**	1.967e−01**
		(6.555e−02)	(6.567e−02)
Race: Hispanic/Latino	--	5.870e−01***	5.906e−01***
		(6.500e−02)	(6.508e−02)
Race: Asian	--	4.448e−01***	4.425e−01***
		(8.050e−02)	(8.083e−02)
Race: Other		6.752e−01***	6.839e−01***
		(6.337e−02)	(6.363e−02)
Patient Age		9.666e−03***	1.023e−02***
		(2.093e−03)	(2.101e−03)
Patient Sex: Female	Male	−9.343e−02*	−8.218e−02*
		(4.090e−02)	(4.103e−02)
Insurance: Non-commercial	Commercial	5.906e−02	5.738e−02
		(5.452e−02)	(5.466e−02)
Number of Active Diagnoses		−5.600e−02***	−4.879e−02***
		(7.517e−03)	(7.546e−03)
Elixhauser Comorbidity Index		−9.401e−03*	−9.656e−03**
		(3.736e−03)	(3.742e−03)
Num.Obs.		36131	36131
AUROC			0.784

## Sheet: Table A.4.
Table A.4.	Sensitivity Analyses - Comparisons of Removing the Extreme 1% per Cognitive Load Metric
	Reference Level		Quadratic Model - Original Model	Quadratic Model - Removing Extremes of Loops	Quadratic Model - Removing Extremes of Distinct Events	Quadratic Model - Removing Extremes of Duration	Quadratic Model - Removing Extremes of Average Time per EHR Event
Number of Loops	--		−1.239e−02***	-2.03e-02 ***	-1.43e-02 ***	-1.47e-02 ***	-1.244e-02 ***
			(2.123e−03)	(2.80e-03)	(2.36e-03)	(2.32e-03)	(-2.130e-03)
Number of Loops²			6.597e−05***	1.20e-04 ***	7.90e-05 ***	8.00e-05 ***	6.700e-05 ***
			(1.021e−05)	(1.60e-05)	(1.20e-05)	(1.20e-05)	(-1.000e-05)
Number of Distinct Events	--		6.412e−02***	8.32e-02 ***	8.09e-02 ***	-1.95e-03 ***	6.421e-02 ***
			(8.381e−03)	(9.14e-03)	(8.69e-03)	(1.80e-04)	(-8.450e-03)
Distinct Events²			−1.787e−03***	-2.13e-03 ***	-2.21e-03 ***	7.15e-02 ***	-1.790e-03 ***
			(1.762e−04)	(1.90e-04)	(1.80e-04)	(8.59e-03)	(-1.800e-04)
Total Duration (min)	--		8.223e−03***	8.63e-03 ***	7.97e-03 ***	8.92e-03 ***	8.260e-03 ***
			(1.436e−03)	(1.48e-03)	(1.46e-03)	(1.62e-03)	(-1.440e-03)
Avg Time Per Event (sec)	--		−5.017e−04***	-5.10e-04 ***	-4.90e-04 ***	-5.10e-04 ***	-5.000e-04 **
			(1.314e−04)	(1.30e-04)	(1.30e-04)	(1.30e-04)	(-1.800e-04)
Race: Black/African American	Non-Hispanic/Latinx White		1.967e−01**	2.01e-01 **	2.01e-01 **	2.08e-01 **	1.964e-01 **
			(6.567e−02)	(6.59e-02)	(6.58e-02)	(6.59e-02)	(-6.590e-02)
Race: Hispanic/Latino	--		5.906e−01***	5.95e-01 ***	5.93e-01 ***	5.85e-01 ***	5.847e-01 ***
			(6.508e−02)	(6.52e-02)	(6.52e-02)	(6.52e-02)	(-6.500e-02)
Race: Asian	--		4.425e−01***	4.48e-01 ***	4.47e-01 ***	4.40e-01 ***	4.245e-01 ***
			(8.083e−02)	(8.10e-02)	(8.11e-02)	(8.12e-02)	(-8.090e-02)
Race: Other			6.839e−01***	6.84e-01 ***	6.93e-01 ***	6.98e-01 ***	6.864e-01 ***
			(6.363e−02)	(6.39e-02)	(6.39e-02)	(6.38e-02)	(-6.350e-02)
Patient Age			1.023e−02***	9.99e-03 ***	1.02e-02 ***	9.98e-03 ***	1.007e-02 ***
			(2.101e−03)	(2.11e-03)	(2.11e-03)	(2.10e-03)	(-2.100e-03)
Patient Sex: Female	Male		−8.218e−02*	-8.24e-02 *	-8.28e-02 *	-7.69e-02 .	-7.264e-02 .
			(4.103e−02)	(4.12e-02)	(4.12e-02)	(4.12e-02)	(-4.110e-02)
Insurance: Non-commercial	Commercial		5.738e−02	6.18e-02	6.09e-02	5.30e-02	0.0571
			(5.466e−02)	(5.49e-02)	(5.49e-02)	(5.48e-02)	(-5.480e-02)
Number of Active Diagnoses			−4.879e−02***	-4.86e-02 ***	-4.83e-02 ***	-5.06e-02 ***	-5.115e-02 ***
			(7.546e−03)	(7.59e-03)	(7.57e-03)	(7.65e-03)	(-7.650e-03)
Elixhauser Comorbidity Index			−9.656e−03**	-9.37e-03 *	-9.75e-03 **	-9.91e-03 **	-9.600e-03 *
			(3.742e−03)	(3.76e-03)	(3.75e-03)	(3.77e-03)	(-3.760e-03)
Num.Encounters			19508	19357	19395	19373	19482
Num.Obs.			36123	35704	35820	35402	35345
AUROC			0.784	0.783	0.784	0.783	0.785
*Each observation is a provider–encounter pair; Num.Obs. equals the number of provider–encounter pairs.

## Sheet: Table A.5.
Table A.5.	Full Table of Significant SHAP Values - Whole Encounter Audit Log (N = 20865 observations, AUROC = 0.87)
Metric Name	Plain Language Explanation	Cognitive Load Metric	Mean SHAP Value	Global Mean SHAP Value	SE SHAP Value	95% CI Lower	95% CI Upper	Contribution Direction	Relative Contribution	Cumulative Contribution
In Basket message viewed	Inbox message viewed	Average Time Per Event (sec)	-0.01103	0.4638	0.00352	-0.004127	-0.01793	Decreasing	0.1282	0.1282
Order list changed	Medication/order list changed	Average Time Per Event (sec)	0.02028	0.3935	0.00317	0.0265	0.01407	Increasing	0.1087	0.2369
SmartSet suggested	Prebuilt order set suggested	Average Time Per Event (sec)	0.006513	0.2742	0.002022	0.01048	0.00255	Increasing	0.0758	0.3127
Results acknowledged in IB	Test result acknowledged in inbox	Average Time Per Event (sec)	-0.009024	0.2238	0.001701	-0.00569	-0.01236	Decreasing	0.0618	0.3745
SmartSet suggested	Prebuilt order set suggested	Event Shown (1/0)	0.01241	0.2182	0.001642	0.01562	0.009189	Increasing	0.0603	0.4348
Results reviewed in IB	Test result reviewed in inbox	Average Time Per Event (sec)	-0.009426	0.1403	0.00105	-0.007368	-0.01148	Decreasing	0.0388	0.4735
Number of Active Diagnoses	Number of Active Diagnoses	Covariate	0.0117	0.1385	0.001101	0.01386	0.009542	Increasing	0.0383	0.5118
Follow-up modified	Follow‑up plan changed	Average Time Per Event (sec)	0.00751	0.1252	0.001031	0.00953	0.005489	Increasing	0.0346	0.5464
SmartSets activity selected	Order‑set workspace opened	Average Time Per Event (sec)	0.01429	0.1077	0.0009744	0.01619	0.01238	Increasing	0.0298	0.5762
Patient is Hispanic/Latinx	Patient is Hispanic/Latinx	Covariate	0.003474	0.1002	0.001092	0.005615	0.001333	Increasing	0.0277	0.6039
Visit diagnoses modified	Visit diagnosis list edited	Average Time Per Event (sec)	0.01011	0.0985	0.0008536	0.01178	0.008436	Increasing	0.0272	0.6311
LOS form accessed from visit navigator	Billing level‑of‑service form opened	Event Shown (1/0)	0.002744	0.07461	0.001146	0.004991	0.0004973	Increasing	0.0206	0.6517
OurPractice Advisories displayed	Practice advisory alert shown	Average Time Per Event (sec)	0.004511	0.07315	0.0006283	0.005743	0.00328	Increasing	0.0202	0.6719
Vitals modified	Vital‑sign entries edited	Average Time Per Event (sec)	-0.005769	0.06822	0.0007751	-0.004249	-0.007288	Decreasing	0.0189	0.6908
Result note filed	Note attached to a result filed	Average Time Per Event (sec)	-0.009074	0.05685	0.0005718	-0.007953	-0.01019	Decreasing	0.0157	0.7065
Order list changed	Medication/order list changed	Number of Loops	-0.004777	0.0495	0.0004242	-0.003946	-0.005609	Decreasing	0.0137	0.7202
Pend clinical note	Draft visit note created/edited	Average Time Per Event (sec)	-0.008869	0.04933	0.0003811	-0.008123	-0.009616	Decreasing	0.0136	0.7338
Visit Navigator SmartForm Flowsheet section viewed	Visit SmartForm/flowsheet section opened	Average Time Per Event (sec)	-0.002714	0.04846	0.0003937	-0.001942	-0.003485	Decreasing	0.0134	0.7472
SmartSets activity selected	Order‑set workspace opened	Event Shown (1/0)	-0.00784	0.04844	0.0004459	-0.006966	-0.008714	Decreasing	0.0134	0.7606
Printing occurred	Patient record printed	Average Time Per Event (sec)	-0.003029	0.04764	0.0003839	-0.002277	-0.003782	Decreasing	0.0132	0.7737
Result note filed	Note attached to a result filed	Event Shown (1/0)	-0.02958	0.04598	0.0004983	-0.0286	-0.03056	Decreasing	0.0127	0.7864
Follow-up modified	Follow‑up plan changed	Event Shown (1/0)	0.001285	0.04592	0.0003702	0.00201	0.0005592	Increasing	0.0127	0.7991
Patient Age	Patient Age	Covariate	-0.004339	0.04395	0.0004744	-0.00341	-0.005269	Decreasing	0.0121	0.8113
Visit diagnoses viewed	Visit diagnoses viewed	Average Time Per Event (sec)	0.01031	0.03628	0.0003389	0.01098	0.009646	Increasing	0.01	0.8213
Clinical Note Signed	Clinical note signed	Average Time Per Event (sec)	0.002308	0.0362	0.0003351	0.002965	0.001651	Increasing	0.01	0.8313
Med warning displayed	Medication safety warning shown	Average Time Per Event (sec)	0.002902	0.03565	0.0009298	0.004725	0.00108	Increasing	0.0098	0.8411
Visit Navigator Flowsheet section viewed	Visit flowsheet section opened	Average Time Per Event (sec)	-0.002347	0.03442	0.0003789	-0.001604	-0.00309	Decreasing	0.0095	0.8507
Charge Capture section accepted	Billing charges section completed	Event Shown (1/0)	-0.002125	0.02974	0.0003923	-0.001356	-0.002894	Decreasing	0.0082	0.8589
Medication long-term status modified	Long‑term/short‑term status of a medication changed	Average Time Per Event (sec)	0.00188	0.02563	0.0003767	0.002619	0.001142	Increasing	0.0071	0.866
SmartForm viewed	Structured form opened	Average Time Per Event (sec)	0.005621	0.02517	0.0003766	0.006359	0.004883	Increasing	0.007	0.8729
Medication long-term status modified	Long‑term/short‑term status of a medication changed	Event Shown (1/0)	0.001009	0.02354	0.0003228	0.001642	0.0003763	Increasing	0.0065	0.8794
Visit Navigator template loaded	Visit workflow template opened	Number of Loops	-0.001333	0.02066	0.0001698	-0.0009999	-0.001666	Decreasing	0.0057	0.8851
Report with patient data viewed	Patient report viewed on screen	Average Time Per Event (sec)	0.001993	0.01868	0.0001612	0.002309	0.001677	Increasing	0.0052	0.8903
SmartForm saved	Structured form saved	Average Time Per Event (sec)	-0.003145	0.01828	0.0001571	-0.002837	-0.003453	Decreasing	0.0051	0.8953
Report with patient data viewed	Patient report viewed on screen	Event Shown (1/0)	0.006444	0.01684	0.0001325	0.006704	0.006185	Increasing	0.0047	0.9
Report with patient data printed	Report with patient data printed	Average Time Per Event (sec)	0.003499	0.01634	0.0004817	0.004444	0.002555	Increasing	0.0045	0.9045
SmartSet suggested	Prebuilt order set suggested	Number of Loops	0.0005353	0.01599	0.0001317	0.0007934	0.0002772	Increasing	0.0044	0.9089
Communication Management accessed	Communication workspace opened	Average Time Per Event (sec)	0.001882	0.01386	0.0001431	0.002162	0.001601	Increasing	0.0038	0.9128
New alternative orders accepted	Suggested alternative orders accepted	Event Shown (1/0)	0.001167	0.01305	0.0005074	0.002162	0.0001728	Increasing	0.0036	0.9164
Order list changed	Medication/order list changed	Event Shown (1/0)	0.002814	0.01257	0.0001114	0.003032	0.002595	Increasing	0.0035	0.9198
Results reviewed in IB	Test result reviewed in inbox	Number of Loops	-0.0004078	0.0122	0.0001712	-7.229e-05	-0.0007433	Decreasing	0.0034	0.9232
SmartSet used	Prebuilt order set applied	Average Time Per Event (sec)	-0.000641	0.01148	0.0002628	-0.000126	-0.001156	Decreasing	0.0032	0.9264
Patient has commercial Insurance	Patient has commercial Insurance	Covariate	0.003816	0.01117	0.000145	0.0041	0.003532	Increasing	0.0031	0.9295
Charge Capture section accepted	Billing charges section completed	Average Time Per Event (sec)	-0.0005203	0.01023	0.0001565	-0.0002136	-0.0008269	Decreasing	0.0028	0.9323
Patient SnapShot viewed	Patient summary page viewed	Average Time Per Event (sec)	0.000443	0.009579	0.0001192	0.0006766	0.0002093	Increasing	0.0026	0.9349
OurPractice Advisories displayed	Practice advisory alert shown	Number of Loops	0.0009332	0.009319	0.0001656	0.001258	0.0006086	Increasing	0.0026	0.9375
Care Everywhere document manually downloaded	Outside record document downloaded	Average Time Per Event (sec)	0.0004786	0.009277	0.0002387	0.0009466	1.072e-05	Increasing	0.0026	0.9401
Storyboard viewed	Sidebar patient summary viewed	Average Time Per Event (sec)	-0.0007548	0.008893	8.34e-05	-0.0005913	-0.0009182	Decreasing	0.0025	0.9425
Communication Management accessed	Communication workspace opened	Number of Loops	0.001323	0.008867	9.433e-05	0.001508	0.001138	Increasing	0.0025	0.945
Immunization record saved	Immunization entry saved	Event Shown (1/0)	0.0004006	0.00872	0.0001174	0.0006307	0.0001705	Increasing	0.0024	0.9474
Child order released for a procedure order	Linked procedure order released	Average Time Per Event (sec)	0.001067	0.00861	0.0001224	0.001307	0.0008272	Increasing	0.0024	0.9498
Chief Complaint modified	Reason for visit edited	Event Shown (1/0)	0.003149	0.008515	0.0001485	0.00344	0.002858	Increasing	0.0024	0.9521
Vitals modified	Vital‑sign entries edited	Event Shown (1/0)	-0.0006693	0.008436	9.207e-05	-0.0004889	-0.0008498	Decreasing	0.0023	0.9545
Visit Navigator Flowsheet section viewed	Visit flowsheet section opened	Number of Loops	-0.001139	0.007843	0.0001154	-0.0009132	-0.001366	Decreasing	0.0022	0.9566
OurPractice Advisories acknowledged	Practice advisory marked acknowledged	Average Time Per Event (sec)	-0.0005201	0.007756	0.0001271	-0.0002708	-0.0007693	Decreasing	0.0021	0.9588
Notes viewed	Notes viewed on screen	Average Time Per Event (sec)	-0.001861	0.007577	7.698e-05	-0.00171	-0.002011	Decreasing	0.0021	0.9609
Communication Management exited	Communication workspace closed	Average Time Per Event (sec)	0.0009164	0.007118	6.523e-05	0.001044	0.0007886	Increasing	0.002	0.9628
Results Review accessed	Results Review screen opened	Average Time Per Event (sec)	-0.0006484	0.006702	9.935e-05	-0.0004537	-0.0008431	Decreasing	0.0019	0.9647
Report with patient data viewed	Patient report viewed on screen	Number of Loops	0.0004992	0.006673	6.716e-05	0.0006309	0.0003676	Increasing	0.0018	0.9665
OP Care Plan task added	Task added to outpatient care plan	Average Time Per Event (sec)	-0.0004317	0.006587	0.0001247	-0.0001872	-0.0006761	Decreasing	0.0018	0.9683
OP Care Plan problem added	Problem added to outpatient care plan	Average Time Per Event (sec)	-0.0004463	0.005272	9.968e-05	-0.0002509	-0.0006416	Decreasing	0.0015	0.9698
Diagnosis association updated	Diagnosis linked/updated for an order or visit	Average Time Per Event (sec)	-0.000571	0.005158	5.271e-05	-0.0004677	-0.0006743	Decreasing	0.0014	0.9712
Visit Navigator template loaded	Visit workflow template opened	Average Time Per Event (sec)	0.001142	0.004907	7.668e-05	0.001293	0.0009922	Increasing	0.0014	0.9726
Actions taken from an OurPractice Advisory	Action taken directly from advisory alert	Average Time Per Event (sec)	-0.00112	0.004791	7.119e-05	-0.0009802	-0.001259	Decreasing	0.0013	0.9739
OP Care Plan goal added	Goal added to outpatient care plan	Average Time Per Event (sec)	-0.0007312	0.004649	9.731e-05	-0.0005405	-0.0009219	Decreasing	0.0013	0.9752
New alternative orders accepted	Suggested alternative orders accepted	Average Time Per Event (sec)	0.0006283	0.004601	0.0001905	0.001002	0.0002548	Increasing	0.0013	0.9765
Results acknowledged in IB	Test result acknowledged in inbox	Event Shown (1/0)	0.0002957	0.003866	3.206e-05	0.0003585	0.0002329	Increasing	0.0011	0.9775
Immunization or allergy information accessed	Immunization/allergy info viewed	Average Time Per Event (sec)	-0.0002773	0.003653	7.333e-05	-0.0001335	-0.000421	Decreasing	0.001	0.9785
Problem List accessed	Problem list opened	Average Time Per Event (sec)	0.0009646	0.003418	3.889e-05	0.001041	0.0008884	Increasing	0.0009	0.9795
Care Teams viewed	Care‑team list viewed	Average Time Per Event (sec)	0.0002053	0.003297	7.085e-05	0.0003442	6.644e-05	Increasing	0.0009	0.9804
Allergies activity accessed	Allergy workspace opened	Average Time Per Event (sec)	0.0003252	0.003273	4.054e-05	0.0004046	0.0002457	Increasing	0.0009	0.9813
Clinical Note Signed	Clinical note signed	Event Shown (1/0)	-0.0004832	0.003061	2.823e-05	-0.0004278	-0.0005385	Decreasing	0.0008	0.9821
Chief Complaint modified	Reason for visit edited	Average Time Per Event (sec)	0.0009993	0.002944	4.987e-05	0.001097	0.0009016	Increasing	0.0008	0.983
Web Review Flowsheets accessed	Web‑based flowsheets viewed	Average Time Per Event (sec)	-0.0002304	0.002932	5.832e-05	-0.0001161	-0.0003447	Decreasing	0.0008	0.9838
Allergies activity accessed	Allergy workspace opened	Number of Loops	-8.165e-05	0.00286	2.556e-05	-3.155e-05	-0.0001318	Decreasing	0.0008	0.9846
Printing occurred	Patient record printed	Number of Loops	0.0005809	0.002708	6.755e-05	0.0007133	0.0004485	Increasing	0.0007	0.9853
Flowsheet accepted	Flowsheet changes saved	Event Shown (1/0)	-0.0001401	0.002621	6.173e-05	-1.908e-05	-0.0002611	Decreasing	0.0007	0.986
Medication List reviewed	Medication list reviewed	Average Time Per Event (sec)	0.0002882	0.00253	3.959e-05	0.0003657	0.0002106	Increasing	0.0007	0.9867
SmartForm canceled	Structured form changes canceled	Average Time Per Event (sec)	0.000144	0.002458	3.45e-05	0.0002116	7.641e-05	Increasing	0.0007	0.9874
OurPractice Advisories acknowledged	Practice advisory marked acknowledged	Event Shown (1/0)	-0.0005458	0.002394	3.134e-05	-0.0004844	-0.0006073	Decreasing	0.0007	0.9881
SmartForm saved	Structured form saved	Number of Loops	-0.0003059	0.00219	3.79e-05	-0.0002316	-0.0003802	Decreasing	0.0006	0.9887
Problem List reviewed	Problem list reviewed (no edit required)	Average Time Per Event (sec)	-9.032e-05	0.002122	2.614e-05	-3.909e-05	-0.0001415	Decreasing	0.0006	0.9893
EpicCare Scheduling activity accessed	Scheduling screen opened	Average Time Per Event (sec)	0.0001836	0.002018	8.772e-05	0.0003555	1.165e-05	Increasing	0.0006	0.9898
Diagnosis association updated	Diagnosis linked/updated for an order or visit	Event Shown (1/0)	0.00145	0.002014	2.663e-05	0.001502	0.001397	Increasing	0.0006	0.9904
Level of Service modified	Visit billing level changed	Average Time Per Event (sec)	-0.0001596	0.001857	2.816e-05	-0.0001044	-0.0002148	Decreasing	0.0005	0.9909
Visit diagnoses viewed	Visit diagnoses viewed	Number of Loops	-0.0003902	0.001707	2.53e-05	-0.0003406	-0.0004398	Decreasing	0.0005	0.9914
Chief Complaint navigator section accessed	Reason‑for‑visit section opened	Average Time Per Event (sec)	7.301e-05	0.001513	2.807e-05	0.000128	1.799e-05	Increasing	0.0004	0.9918
Results reviewed in IB	Test result reviewed in inbox	Event Shown (1/0)	0.0004381	0.001465	2.025e-05	0.0004778	0.0003984	Increasing	0.0004	0.9922
Physician Assistant in Encounter	Physician Assistant in Encounter	Covariate	0.0004003	0.001411	2.53e-05	0.0004498	0.0003507	Increasing	0.0004	0.9926
Visit diagnoses modified	Visit diagnosis list edited	Number of Loops	0.0001468	0.001348	2.292e-05	0.0001917	0.0001019	Increasing	0.0004	0.9929
Order Reconciliation Section accessed	Order reconciliation screen opened	Average Time Per Event (sec)	0.0002952	0.001293	2.569e-05	0.0003455	0.0002448	Increasing	0.0004	0.9933
Notes viewed	Notes viewed on screen	Number of Loops	6.525e-05	0.0012	2.564e-05	0.0001155	1.499e-05	Increasing	0.0003	0.9936
Allergies reviewed	Allergies reviewed (no change)	Number of Loops	0.0002797	0.00119	3.267e-05	0.0003437	0.0002157	Increasing	0.0003	0.994
Notes viewed	Notes viewed on screen	Event Shown (1/0)	-0.0003603	0.001182	1.932e-05	-0.0003225	-0.0003982	Decreasing	0.0003	0.9943
Visit Navigator Flowsheet section viewed	Visit flowsheet section opened	Event Shown (1/0)	0.000114	0.001168	1.692e-05	0.0001471	8.083e-05	Increasing	0.0003	0.9946
Patient has Noncommercial Insurance	Patient has Noncommercial Insurance	Covariate	-0.000204	0.001136	2.288e-05	-0.0001592	-0.0002489	Decreasing	0.0003	0.9949
LOS visit navigator section accessed	Level‑of‑service section opened in visit workflow	Average Time Per Event (sec)	-6.515e-05	0.001097	2.053e-05	-2.491e-05	-0.0001054	Decreasing	0.0003	0.9952
Chart Review Encounter report viewed	Past visit summary viewed	Number of Loops	-0.0001011	0.001068	2.043e-05	-6.109e-05	-0.0001412	Decreasing	0.0003	0.9955
Reconcile Outside Information accessed	Outside records reconciliation opened	Average Time Per Event (sec)	0.0004062	0.001045	2.775e-05	0.0004606	0.0003519	Increasing	0.0003	0.9958
OurPractice Advisories displayed	Practice advisory alert shown	Event Shown (1/0)	-0.0003737	0.001042	1.846e-05	-0.0003375	-0.0004099	Decreasing	0.0003	0.9961
In Basket message viewed	Inbox message viewed	Event Shown (1/0)	-0.0002463	0.0009789	1.384e-05	-0.0002192	-0.0002735	Decreasing	0.0003	0.9964
In Basket message sent	Inbox message sent	Event Shown (1/0)	-4.227e-05	0.0009079	2.071e-05	-1.675e-06	-8.287e-05	Decreasing	0.0003	0.9966
Storyboard viewed	Sidebar patient summary viewed	Number of Loops	0.0002025	0.0009032	1.727e-05	0.0002364	0.0001687	Increasing	0.0002	0.9969
Synopsis activity accessed	Timeline summary (Synopsis) opened	Event Shown (1/0)	9.106e-05	0.0008855	2.431e-05	0.0001387	4.342e-05	Increasing	0.0002	0.9971
Chart Review Order report viewed	Past medication/orders history viewed	Number of Loops	-5.954e-05	0.0007518	1.334e-05	-3.338e-05	-8.569e-05	Decreasing	0.0002	0.9973
Care Everywhere Labs History Report viewed	Outside lab history report viewed	Event Shown (1/0)	0.0001416	0.0007379	4.828e-05	0.0002362	4.698e-05	Increasing	0.0002	0.9975
Allergies modified	Allergies modified	Average Time Per Event (sec)	0.00012	0.0007102	2.761e-05	0.0001741	6.585e-05	Increasing	0.0002	0.9977
Problem List accessed	Problem list opened	Number of Loops	-8.367e-05	0.0007049	1.242e-05	-5.932e-05	-0.000108	Decreasing	0.0002	0.9979
SmartSets activity selected	Order‑set workspace opened	Number of Loops	-0.000187	0.0006908	1.819e-05	-0.0001513	-0.0002226	Decreasing	0.0002	0.9981
LOS form accessed from visit navigator	Billing level‑of‑service form opened	Average Time Per Event (sec)	0.0003654	0.0006745	1.194e-05	0.0003888	0.000342	Increasing	0.0002	0.9983
Actions taken from an OurPractice Advisory	Action taken directly from advisory alert	Event Shown (1/0)	-0.0002112	0.000674	1.807e-05	-0.0001758	-0.0002466	Decreasing	0.0002	0.9985
Visit Navigator SmartForm Flowsheet section viewed	Visit SmartForm/flowsheet section opened	Event Shown (1/0)	8.565e-05	0.0006415	1.145e-05	0.0001081	6.32e-05	Increasing	0.0002	0.9987
Report with patient data printed	Report with patient data printed	Event Shown (1/0)	8.1e-05	0.0006191	2.027e-05	0.0001207	4.127e-05	Increasing	0.0002	0.9988
Pend clinical note	Draft visit note created/edited	Number of Loops	-5.617e-05	0.000558	1.476e-05	-2.723e-05	-8.51e-05	Decreasing	0.0002	0.999
Medications activity accessed	Medication workspace opened	Average Time Per Event (sec)	7.572e-05	0.000535	1.651e-05	0.0001081	4.336e-05	Increasing	0.0001	0.9991
Result filed	Result filed into chart	Event Shown (1/0)	0.0002309	0.0005103	2.341e-05	0.0002768	0.000185	Increasing	0.0001	0.9993
Result entry accessed	Result entry screen opened	Average Time Per Event (sec)	0.0002448	0.0004892	2.149e-05	0.0002869	0.0002027	Increasing	0.0001	0.9994
Clinical Note Signed	Clinical note signed	Number of Loops	6.608e-05	0.0003406	1.256e-05	9.07e-05	4.145e-05	Increasing	0.0001	0.9995
Actions taken from an OurPractice Advisory	Action taken directly from advisory alert	Number of Loops	-0.0001005	0.0003368	1.406e-05	-7.297e-05	-0.0001281	Decreasing	0.0001	0.9996
Home Medications modified	Home medication list edited	Average Time Per Event (sec)	-2.529e-05	0.0002349	9.735e-06	-6.208e-06	-4.437e-05	Decreasing	0.0001	0.9997
Problem List reviewed	Problem list reviewed (no edit required)	Number of Loops	-5.59e-05	0.0001928	8.053e-06	-4.012e-05	-7.168e-05	Decreasing	0.0001	0.9997
Outside historical medications filed	External medication history filed into chart	Average Time Per Event (sec)	-3.486e-05	0.0001881	9.114e-06	-1.699e-05	-5.272e-05	Decreasing	0.0001	0.9998
Review Diagnoses Window changes saved	Diagnosis review changes saved	Event Shown (1/0)	4.514e-05	0.0001425	8.2e-06	6.122e-05	2.907e-05	Increasing	0	0.9998
Reconcile Outside Information accessed	Outside records reconciliation opened	Number of Loops	-5.049e-05	0.0001381	6.105e-06	-3.853e-05	-6.246e-05	Decreasing	0	0.9998
Med warning displayed	Medication safety warning shown	Number of Loops	3.637e-05	0.0001379	1.001e-05	5.599e-05	1.674e-05	Increasing	0	0.9999
Document viewed	Document opened and viewed	Event Shown (1/0)	-3.866e-05	0.0001307	6.465e-06	-2.599e-05	-5.134e-05	Decreasing	0	0.9999
Reconcile Outside Information accessed	Outside records reconciliation opened	Event Shown (1/0)	-1.26e-05	0.0001167	5.511e-06	-1.8e-06	-2.34e-05	Decreasing	0	0.9999
Visit Navigator SmartForm Flowsheet section viewed	Visit SmartForm/flowsheet section opened	Number of Loops	2.128e-05	0.0001012	5.468e-06	3.199e-05	1.056e-05	Increasing	0	1
In Basket message viewed	Inbox message viewed	Number of Loops	2.743e-05	9.059e-05	5.652e-06	3.851e-05	1.635e-05	Increasing	0	1

## Sheet: Table A.6
Table A.6.	Full Table of Significant SHAP Values - Truncated Window EHR Audit Log Data (N = 20865 observations)
Metric Name	Plain Language Explanation	Cognitive Load Metric	Mean SHAP Value	Global Mean SHAP Value	SE SHAP Value	95% CI Lower	95% CI Upper	Contribution Direction	Relative Contribution	Cumulative Contribution
Diagnosis association updated	Diagnosis linked/updated for an order or visit	Number of Loops	0.128616	0.463453	0.00654639	0.141447	0.115785	Increasing	0.1051	0.1051
Diagnosis association updated	Diagnosis linked/updated for an order or visit	Average Time Per Event (sec)	0.0134436	0.416596	0.00398015	0.0212447	0.00564254	Increasing	0.0945	0.1996
SmartSet suggested	Prebuilt order set suggested	Average Time Per Event (sec)	0.0178612	0.34414	0.00282374	0.0233957	0.0123267	Increasing	0.078	0.2776
Chart Review Order report viewed	Past medication/orders history viewed	Average Time Per Event (sec)	-0.0841965	0.319839	0.00458679	-0.0752064	-0.0931866	Decreasing	0.0725	0.3502
SmartSets activity selected	Order‑set workspace opened	Average Time Per Event (sec)	-0.0179024	0.311718	0.00297849	-0.0120646	-0.0237403	Decreasing	0.0707	0.4209
Number of Active Diagnoses	Number of Active Diagnoses	Covariate	-0.0210717	0.311325	0.00275877	-0.0156646	-0.0264789	Decreasing	0.0706	0.4915
OurPractice Advisories displayed	Practice advisory alert shown	Average Time Per Event (sec)	0.00918892	0.192698	0.00191596	0.0129442	0.00543363	Increasing	0.0437	0.5352
SmartSet suggested	Prebuilt order set suggested	Event Shown (1/0)	0.00460251	0.150904	0.00123363	0.00702044	0.00218459	Increasing	0.0342	0.5694
Storyboard viewed	Sidebar patient summary viewed	Number of Loops	0.00341326	0.134969	0.00119512	0.00575569	0.00107083	Increasing	0.0306	0.6
Pharmacy for encounter modified	Visit pharmacy selected/changed	Event Shown (1/0)	0.0126517	0.131456	0.00237899	0.0173145	0.00798887	Increasing	0.0298	0.6298
Medication long-term status modified	Long‑term/short‑term status of a medication changed	Event Shown (1/0)	0.0139072	0.114	0.00221373	0.0182461	0.0095683	Increasing	0.0259	0.6557
Patient is Hispanic/Latinx	Patient is Hispanic/Latinx	Covariate	0.00423789	0.0836149	0.00101322	0.0062238	0.00225197	Increasing	0.019	0.6747
Communication Management accessed	Communication workspace opened	Event Shown (1/0)	0.00407397	0.0745871	0.00101766	0.00606858	0.00207936	Increasing	0.0169	0.6916
Problem List modified	Problem list edited	Average Time Per Event (sec)	0.00338263	0.0695092	0.000878754	0.00510499	0.00166027	Increasing	0.0158	0.7074
Chief Complaint navigator section accessed	Reason‑for‑visit section opened	Event Shown (1/0)	-0.0215705	0.0686152	0.00102133	-0.0195686	-0.0235723	Decreasing	0.0156	0.7229
Storyboard viewed	Sidebar patient summary viewed	Average Time Per Event (sec)	0.00851545	0.06608	0.000708676	0.00990446	0.00712645	Increasing	0.015	0.7379
Report with patient data viewed	Patient report viewed on screen	Average Time Per Event (sec)	-0.00940949	0.0609897	0.000565332	-0.00830144	-0.0105175	Decreasing	0.0138	0.7518
Med warning displayed	Medication safety warning shown	Average Time Per Event (sec)	0.00532035	0.056592	0.00166	0.00857994	0.00206077	Increasing	0.0128	0.7646
SmartSets activity selected	Order‑set workspace opened	Event Shown (1/0)	-0.0036964	0.0541046	0.000511	-0.00269423	-0.0047	Decreasing	0.0123	0.7769
Visit Navigator template loaded	Visit workflow template opened	Number of Loops	-0.0139295	0.0522557	0.000686	-0.0125845	-0.0152744	Decreasing	0.0119	0.7887
Chart Review Note report viewed	Past notes viewed	Event Shown (1/0)	-0.0108886	0.0504802	0.00115	-0.00862753	-0.0131496	Decreasing	0.0114	0.8002
SmartSet used	Prebuilt order set applied	Event Shown (1/0)	0.00880028	0.0487561	0.000991	0.0107424	0.0068582	Increasing	0.0111	0.8112
Notes viewed	Notes viewed on screen	Average Time Per Event (sec)	0.00331838	0.0477371	0.000558	0.00441189	0.00222487	Increasing	0.0108	0.8221
Medication long-term status modified	Long‑term/short‑term status of a medication changed	Average Time Per Event (sec)	0.00441351	0.043465	0.000832	0.00604	0.00278239	Increasing	0.0099	0.8319
Chart Review Note report viewed	Past notes viewed	Average Time Per Event (sec)	-0.0135929	0.0432995	0.00107118	-0.0114934	-0.0156924	Decreasing	0.0098	0.8417
Child order released for a procedure order	Linked procedure order released	Average Time Per Event (sec)	0.0110897	0.0372646	0.00123	0.0135023	0.00867718	Increasing	0.0085	0.8502
Visit Navigator template loaded	Visit workflow template opened	Average Time Per Event (sec)	0.0119943	0.0357	0.00056	0.0130914	0.0108972	Increasing	0.0081	0.8583
Chief Complaint navigator section accessed	Reason‑for‑visit section opened	Average Time Per Event (sec)	-0.0115089	0.0348189	0.000523	-0.0104847	-0.0125331	Decreasing	0.0079	0.8662
Visit diagnoses modified	Visit diagnosis list edited	Event Shown (1/0)	0.00447125	0.0346738	0.000354	0.00516604	0.00377647	Increasing	0.0079	0.874
OurPractice Advisories acknowledged	Practice advisory marked acknowledged	Average Time Per Event (sec)	0.00471818	0.0337391	0.000614	0.00592094	0.00351542	Increasing	0.0077	0.8817
Visit diagnoses viewed	Visit diagnoses viewed	Number of Loops	0.000944	0.0330944	0.000315	0.00156	0.000326306	Increasing	0.0075	0.8892
SmartSet used	Prebuilt order set applied	Average Time Per Event (sec)	0.00647722	0.0304109	0.000626338	0.00770484	0.0052496	Increasing	0.0069	0.8961
Chart Review Order report viewed	Past medication/orders history viewed	Event Shown (1/0)	-0.00473	0.0299424	0.000369	-0.004	-0.00545074	Decreasing	0.0068	0.9029
Diagnosis association updated	Diagnosis linked/updated for an order or visit	Event Shown (1/0)	0.00570254	0.0239586	0.000375659	0.00643884	0.00496625	Increasing	0.0054	0.9083
SmartSet suggested	Prebuilt order set suggested	Number of Loops	-0.00341422	0.0237071	0.000327863	-0.00277161	-0.00405684	Decreasing	0.0054	0.9137
Pharmacy for encounter modified	Visit pharmacy selected/changed	Average Time Per Event (sec)	0.00210564	0.0226019	0.000408965	0.00290721	0.0013	Increasing	0.0051	0.9188
Visit Navigator SmartForm Flowsheet section viewed	Visit SmartForm/flowsheet section opened	Average Time Per Event (sec)	0.00086967	0.0223715	0.000201983	0.00126556	0.000473784	Increasing	0.0051	0.9239
Outside historical medications filed	External medication history filed into chart	Average Time Per Event (sec)	0.00391047	0.0193562	0.000762145	0.00540427	0.00241667	Increasing	0.0044	0.9283
Chart Review Encounter report viewed	Past visit summary viewed	Average Time Per Event (sec)	-0.00189467	0.0193517	0.000381656	-0.00114662	-0.00264271	Decreasing	0.0044	0.9327
Printing occurred	Patient record printed	Event Shown (1/0)	0.00501763	0.0181	0.000618979	0.00623	0.00380444	Increasing	0.0041	0.9368
Problem List accessed	Problem list opened	Number of Loops	-0.00166561	0.0179987	0.000233945	-0.00120708	-0.00212415	Decreasing	0.0041	0.9409
Mobile platform opened patient	Patient chart opened on mobile device	Event Shown (1/0)	0.00110048	0.0172698	0.000392587	0.00186995	0.000331004	Increasing	0.0039	0.9448
Communication Management accessed	Communication workspace opened	Average Time Per Event (sec)	0.00188887	0.0148195	0.000226771	0.00233334	0.0014444	Increasing	0.0034	0.9481
Problem List modified	Problem list edited	Number of Loops	0.000630824	0.0132813	0.000296905	0.00121276	4.89e-05	Increasing	0.003	0.9512
Allergies activity accessed	Allergy workspace opened	Event Shown (1/0)	-0.00473289	0.0132712	0.000209414	-0.00432244	-0.00514	Decreasing	0.003	0.9542
Problem List modified	Problem list edited	Event Shown (1/0)	0.00105882	0.0114783	0.000144618	0.00134	0.000775	Increasing	0.0026	0.9568
New alternative orders accepted	Suggested alternative orders accepted	Event Shown (1/0)	0.00152893	0.011058	0.00051115	0.00253079	0.000527079	Increasing	0.0025	0.9593
Care Teams viewed	Care‑team list viewed	Average Time Per Event (sec)	0.00129536	0.0104	0.000275922	0.00183616	0.000754549	Increasing	0.0024	0.9616
Storyboard viewed	Sidebar patient summary viewed	Event Shown (1/0)	0.00374	0.00925647	0.000161412	0.00405142	0.00341869	Increasing	0.0021	0.9637
Visit diagnoses modified	Visit diagnosis list edited	Number of Loops	-0.000347	0.00874167	9.69e-05	-0.000157349	-0.000537012	Decreasing	0.002	0.9657
Allergies activity accessed	Allergy workspace opened	Average Time Per Event (sec)	-0.00214518	0.00848311	0.000129	-0.00189275	-0.00239762	Decreasing	0.0019	0.9677
OurPractice Advisories displayed	Practice advisory alert shown	Number of Loops	0.000375	0.00804424	0.000103302	0.000577896	0.000172953	Increasing	0.0018	0.9695
Patient Sidebar report accessed	Sidebar summary report opened	Event Shown (1/0)	-0.000888494	0.00673981	0.000157912	-0.000578985	-0.001198	Decreasing	0.0015	0.971
LOS visit navigator section accessed	Level‑of‑service section opened in visit workflow	Event Shown (1/0)	0.000392986	0.00672856	9.99e-05	0.000588822	0.00019715	Increasing	0.0015	0.9725
Notes viewed	Notes viewed on screen	Number of Loops	-0.000576123	0.00659986	0.000203	-0.000177775	-0.000974471	Decreasing	0.0015	0.974
Home Medications modified	Home medication list edited	Average Time Per Event (sec)	0.00030235	0.00623089	0.000126463	0.000550217	5.45e-05	Increasing	0.0014	0.9754
New alternative orders accepted	Suggested alternative orders accepted	Average Time Per Event (sec)	0.000559695	0.00622889	0.000276252	0.00110115	1.82e-05	Increasing	0.0014	0.9769
Mobile platform opened patient	Patient chart opened on mobile device	Average Time Per Event (sec)	0.000315	0.00606115	0.000135384	0.000580557	4.99e-05	Increasing	0.0014	0.9782
Follow-up modified	Follow‑up plan changed	Average Time Per Event (sec)	0.000438937	0.00527151	9.78e-05	0.000630531	0.000247	Increasing	0.0012	0.9794
isCommercial	Patient has commercial insurance	Covariate	-0.00042529	0.00523224	0.000103	-0.000223764	-0.000626817	Decreasing	0.0012	0.9806
Printing occurred	Patient record printed	Average Time Per Event (sec)	0.00124705	0.00512736	0.0001695	0.00157927	0.000914833	Increasing	0.0012	0.9818
isFemale	Patient sex recorded as female	Covariate	0.000468255	0.00486	5.2e-05	0.00057	0.000366	Increasing	0.0011	0.9829
Allergies modified	Allergies modified	Average Time Per Event (sec)	0.000998651	0.00482432	0.000209	0.00140837	0.000588931	Increasing	0.0011	0.984
if_np	Nurse Practitioner in Encounter	Covariate	0.0011888	0.00476709	9.78e-05	0.00138054	0.000997049	Increasing	0.0011	0.9851
Reconcile Outside Information accessed	Outside records reconciliation opened	Average Time Per Event (sec)	-0.000480131	0.00474476	8.77e-05	-0.000308239	-0.000652024	Decreasing	0.0011	0.9861
In Basket message viewed	Inbox message viewed	Average Time Per Event (sec)	-0.000788501	0.00354506	0.000109245	-0.00057438	-0.001	Decreasing	0.0008	0.9869
Active Guidelines web integration record accessed	Web‑based guidelines view opened	Event Shown (1/0)	0.000207242	0.00321547	8.03e-05	0.00036461	4.99e-05	Increasing	0.0007	0.9877
Child order released for a procedure order	Linked procedure order released	Event Shown (1/0)	0.00116542	0.00319052	0.000108	0.00138	0.000953	Increasing	0.0007	0.9884
Medication taking status modified	Whether patient is taking a medication updated	Average Time Per Event (sec)	0.000418947	0.0028736	8.14e-05	0.000578419	0.000259476	Increasing	0.0007	0.989
Actions taken from an OurPractice Advisory	Action taken directly from advisory alert	Event Shown (1/0)	-0.000734456	0.00281273	6.13e-05	-0.00061425	-0.000854662	Decreasing	0.0006	0.9897
Visit Navigator template loaded	Visit workflow template opened	Event Shown (1/0)	-0.00105	0.00270611	7.5e-05	-0.000905214	-0.0012	Decreasing	0.0006	0.9903
SmartForm saved	Structured form saved	Average Time Per Event (sec)	-0.000409482	0.0024459	4.33e-05	-0.000324585	-0.000494378	Decreasing	0.0006	0.9908
Care Everywhere document manually downloaded	Outside record document downloaded	Event Shown (1/0)	0.00034722	0.00243011	7.55e-05	0.000495267	0.000199174	Increasing	0.0006	0.9914
LOS visit navigator section accessed	Level‑of‑service section opened in visit workflow	Average Time Per Event (sec)	-0.000128479	0.00240816	4.19e-05	-4.64e-05	-0.000210543	Decreasing	0.0005	0.9919
Actions taken from an OurPractice Advisory	Action taken directly from advisory alert	Average Time Per Event (sec)	0.000558152	0.0024032	5.88e-05	0.000673	0.000442862	Increasing	0.0005	0.9925
Patient-reported medication created	Medication reported by patient added	Average Time Per Event (sec)	0.000355966	0.0022956	0.000124	0.000598827	0.000113106	Increasing	0.0005	0.993
Notes viewed	Notes viewed on screen	Event Shown (1/0)	0.000591134	0.00223404	2.89e-05	0.000647778	0.000534489	Increasing	0.0005	0.9935
Medication List reviewed	Medication list reviewed	Average Time Per Event (sec)	-0.000205369	0.00219195	2.97e-05	-0.000147142	-0.000263595	Decreasing	0.0005	0.994
Vitals modified	Vital‑sign entries edited	Average Time Per Event (sec)	0.00024	0.00193499	4.33e-05	0.000325202	0.000156	Increasing	0.0004	0.9944
Report viewed	Report viewed on screen	Event Shown (1/0)	-0.00020561	0.00173453	9.65e-05	-1.64e-05	-0.000394821	Decreasing	0.0004	0.9948
Home Medications modified	Home medication list edited	Event Shown (1/0)	-0.000158688	0.00173	3.68e-05	-8.65e-05	-0.000230862	Decreasing	0.0004	0.9952
Results reviewed in IB	Test result reviewed in inbox	Average Time Per Event (sec)	-0.000262415	0.0015987	6.07e-05	-0.000143	-0.000381378	Decreasing	0.0004	0.9956
Pend clinical note	Draft visit note created/edited	Average Time Per Event (sec)	0.000280085	0.00156445	3.4e-05	0.00034678	0.00021339	Increasing	0.0004	0.996
Outside historical medications filed	External medication history filed into chart	Event Shown (1/0)	0.000275136	0.00147	5.69e-05	0.000387	0.000164	Increasing	0.0003	0.9963
Review Diagnoses Window accessed	Diagnosis review window opened	Average Time Per Event (sec)	-0.000284651	0.00137522	4.19e-05	-0.000202618	-0.000366685	Decreasing	0.0003	0.9966
SmartForm viewed	Structured form opened	Event Shown (1/0)	-0.000143256	0.00132493	3.01e-05	-8.43e-05	-0.000202226	Decreasing	0.0003	0.9969
Web Review Flowsheets accessed	Web‑based flowsheets viewed	Average Time Per Event (sec)	0.000226383	0.00129138	3.52e-05	0.000295	0.000157377	Increasing	0.0003	0.9972
isBlack	Patient race recorded as Black/African American	Covariate	-0.000177	0.0011374	3.48e-05	-0.000109	-0.000245011	Decreasing	0.0003	0.9974
Order Reconciliation Section accessed	Order reconciliation screen opened	Number of Loops	0.000101574	0.001114	3.93e-05	0.000178696	2.45e-05	Increasing	0.0003	0.9977
Care Teams viewed	Care‑team list viewed	Event Shown (1/0)	-9.61e-05	0.00107448	3.43e-05	-2.89e-05	-0.000163	Decreasing	0.0002	0.9979
if_physician	Physician in Encounter	Covariate	0.000568	0.00104332	2.35e-05	0.000614	0.000522181	Increasing	0.0002	0.9982
Order Reconciliation Section accessed	Order reconciliation screen opened	Average Time Per Event (sec)	0.000354	0.000878787	1.94e-05	0.000392	0.000315608	Increasing	0.0002	0.9984
Patient SnapShot viewed	Patient summary page viewed	Number of Loops	0.000179856	0.00086369	3.36e-05	0.000245735	0.000113977	Increasing	0.0002	0.9986
Visit Navigator SmartForm Flowsheet section viewed	Visit SmartForm/flowsheet section opened	Number of Loops	-3.98e-05	0.000699689	1.71e-05	-6.29e-06	-7.33e-05	Decreasing	0.0002	0.9987
Allergies reviewed	Allergies reviewed (no change)	Average Time Per Event (sec)	0.000163	0.000621747	1.52e-05	0.000193	0.000134	Increasing	0.0001	0.9989
Allergies activity accessed	Allergy workspace opened	Number of Loops	0.000162281	0.000566014	2.02e-05	0.0002018	0.000122762	Increasing	0.0001	0.999
Synopsis activity accessed	Timeline summary (Synopsis) opened	Event Shown (1/0)	5.72e-05	0.00052691	2e-05	9.63e-05	1.81e-05	Increasing	0.0001	0.9991
Synopsis activity accessed	Timeline summary (Synopsis) opened	Average Time Per Event (sec)	5.15e-05	0.0005159	2.17e-05	9.4e-05	8.97e-06	Increasing	0.0001	0.9992
Chief Complaint modified	Reason for visit edited	Event Shown (1/0)	-0.000111	0.000500011	2.14e-05	-6.92e-05	-0.000153	Decreasing	0.0001	0.9994
In Basket message viewed	Inbox message viewed	Event Shown (1/0)	7.65e-05	0.000491866	1.82e-05	0.000112	4.08e-05	Increasing	0.0001	0.9995
Vitals modified	Vital‑sign entries edited	Event Shown (1/0)	4.78e-05	0.000435535	1.29e-05	7.31e-05	2.25e-05	Increasing	0.0001	0.9996
Results acknowledged in IB	Test result acknowledged in inbox	Average Time Per Event (sec)	-7.22e-05	0.000407102	1.61e-05	-4.05e-05	-0.000104	Decreasing	0.0001	0.9997
Allergies reviewed	Allergies reviewed (no change)	Number of Loops	5.27e-05	0.000367834	1.75e-05	8.71e-05	1.84e-05	Increasing	0.0001	0.9997
Problem List reviewed	Problem list reviewed (no edit required)	Event Shown (1/0)	-2.94e-05	0.00020796	9e-06	-1.18e-05	-4.71e-05	Decreasing	0	0.9998
Visit Navigator Flowsheet section viewed	Visit flowsheet section opened	Number of Loops	-4.34e-05	0.000204821	1.26e-05	-1.86e-05	-6.81e-05	Decreasing	0	0.9998
Review Diagnoses Window accessed	Diagnosis review window opened	Event Shown (1/0)	4.11e-05	0.000197363	9.64e-06	5.99e-05	2.22e-05	Increasing	0	0.9999
Chief Complaint navigator section accessed	Reason‑for‑visit section opened	Number of Loops	-3.15e-05	0.000193942	7.72e-06	-1.64e-05	-4.67e-05	Decreasing	0	0.9999
Problem and relevant info viewed in Problem List	Problem details viewed in problem list	Average Time Per Event (sec)	2.85e-05	0.000179979	9.68e-06	4.74e-05	9.5e-06	Increasing	0	1
SmartSets activity selected	Order‑set workspace opened	Number of Loops	2.07e-05	0.000163979	7.68e-06	3.57e-05	5.63e-06	Increasing	0	1
